# Supplementary material for: FMR1 and AKT/mTOR Signaling in Human Granulosa Cells: Functional Interaction and Impact on Ovarian Response
Source: J Clin Med. 2021 Aug 30;10(17):3892. doi: 10.3390/jcm10173892 (PMC8432207; doi:10.3390/jcm10173892)
Supplement: Supplementary file 1 [file jcm-10-03892-s001.zip]

Archive with 1 entries (1 files):
- jcm-1349189-supplementary.pdf
